# Supplementary material for: The impact of sensory modalities and background information on the emotional resonance of Li Bai’s classical poetry
Source: Front Psychol. 2025 Jul 1;16:1541680. doi: 10.3389/fpsyg.2025.1541680 (PMC12259461; doi:10.3389/fpsyg.2025.1541680)
Supplement: Supplementary file 1 [file Table_1.xlsx]

## Sheet: Emotional
	Condition1					Condition2					Condition3					Condition4					Condition5
Number
1	7	6	7	6	5	5	4	4	4	5	5	4	4	3	4	5	6	6	7	7	7	6	5	6	5
2	7	7	7	7	7	7	7	7	7	7	7	7	7	7	7	7	7	7	7	7	7	7	7	7	7
3	6	4	6	5	4	6	4	4	4	5	6	5	5	5	5	7	7	7	6	7	6	6	6	7	7
4	7	7	7	6	7	7	7	7	5	7	6	7	6	5	6	7	7	7	7	7	6	6	7	7	6
5	6	5	7	5	7	6	6	7	7	5	7	7	7	7	3	7	4	7	7	3	7	7	4	7	7
6	6	6	5	4	4	3	3	2	3	3	3	4	4	4	3	4	5	5	5	4	4	4	3	4	4
7	6	7	7	7	6	7	6	7	7	6	7	7	7	6	7	7	7	7	7	7	7	7	7	7	7
8	6	7	7	7	4	7	6	7	5	7	7	7	7	7	7	7	7	7	7	7	7	7	7	7	7
9	4	5	6	4	4	4	6	6	4	5	6	4	6	4	4	6	6	6	5	4	4	4	5	4	5
10	6	6	7	5	5	3	3	3	2	3	5	4	3	3	2	6	5	6	5	6	6	5	5	4	3
11	6	5	6	5	5	4	4	6	4	4	3	5	5	4	5	6	6	6	6	5	5	6	6	6	5
12	6	6	6	4	6	7	7	7	4	6	7	7	7	5	6	7	7	7	7	6	7	6	7	6	7
13	6	6	7	7	4	7	7	7	7	4	7	7	7	7	5	7	7	7	7	7	6	7	5	5	5
14	7	7	7	7	7	7	7	7	7	7	7	7	7	7	7	7	7	7	7	7	7	7	7	7	7
15	5	5	5	6	6	5	6	5	4	6	6	5	7	7	6	5	5	7	6	7	5	7	6	7	5
16	7	7	6	5	5	6	5	6	5	5	7	6	7	6	6	5	6	7	6	7	6	7	7	6	7
17	6	5	6	3	4	6	5	5	6	4	6	5	6	5	5	6	5	6	5	6	4	7	7	7	6
18	6	7	7	7	7	5	5	5	4	5	6	6	6	6	6	7	7	7	7	7	6	6	7	7	7
19	6	6	7	7	6	6	7	7	6	5	7	7	7	6	6	7	7	7	7	7	7	7	7	7	7
20	7	6	7	6	6	6	6	6	6	7	6	6	6	6	7	6	7	7	6	7	7	7	6	6	7
21	6	4	6	5	5	6	6	6	4	5	6	6	5	5	6	7	6	6	6	7	7	6	7	6	6
22	6	6	6	6	5	6	6	7	5	5	6	6	6	6	5	6	6	6	7	6	7	7	7	7	6
23	6	5	7	4	5	7	4	7	5	4	7	5	7	5	5	5	7	7	4	5	6	4	7	4	5
24	2	6	2	7	6	5	2	1	7	6	6	4	6	2	2	2	3	7	2	7	2	2	7	2	7
25	7	7	7	5	4	7	5	7	3	4	7	7	7	6	5	7	7	7	7	7	7	7	7	7	7
26	5	6	5	7	7	6	6	7	5	7	5	6	6	6	7	7	6	6	7	7	7	7	7	5	7
27	6	5	6	5	6	5	6	5	5	6	6	5	5	6	5	5	7	6	6	7	5	7	7	6	4
28	6	6	6	5	5	6	5	5	5	4	5	5	6	6	5	5	5	5	5	5	5	5	5	6	5
29	7	6	6	4	5	7	6	6	5	5	7	7	7	6	5	7	7	7	6	6	7	7	7	6	6
30	5	5	5	5	6	6	6	6	5	5	6	6	5	6	6	6	6	6	6	6	6	7	6	6	7
31	7	6	7	5	6	5	5	5	4	5	6	5	5	5	6	7	6	6	6	7	6	7	7	7	7
32	6	7	6	6	6	6	5	6	5	5	7	7	7	6	6	5	7	7	6	7	6	7	7	7	7
33	7	7	7	7	7	7	7	7	6	7	7	7	7	7	7	7	7	7	7	7	7	7	7	7	7
34	6	6	6	6	6	6	6	6	6	6	6	6	6	6	6	5	4	6	5	6	7	7	7	7	7
35	7	7	5	7	7	4	4	6	5	4	5	5	5	6	6	7	7	6	7	7	7	7	7	7	7
36	4	4	6	4	4	4	2	3	3	3	5	6	4	5	4	6	6	6	6	5	5	5	5	6	5
37	5	6	7	6	6	6	7	7	6	6	7	7	7	6	6	7	7	7	7	7	6	6	6	6	6

## Sheet: Familiarity
Number
1	7	7	7	7	7
2	7	7	7	7	7
3	7	7	7	7	7
4	7	7	7	7	7
5	6	7	7	7	7
6	6	7	7	7	7
7	7	7	7	7	7
8	7	7	7	7	7
9	5	7	7	7	7
10	7	7	7	7	7
11	7	7	7	7	7
12	7	7	7	7	7
13	7	7	7	7	7
14	7	7	7	7	7
15	4	6	7	7	7
16	7	7	7	7	7
17	6	6	7	7	6
18	7	7	7	7	7
19	7	7	7	7	7
20	7	7	7	7	7
21	7	6	7	7	7
22	6	6	6	7	6
23	7	7	7	7	7
24	7	7	7	7	7
25	7	7	7	7	7
26	7	7	7	7	7
27	7	7	7	7	7
28	6	7	7	6	6
29	7	7	7	7	7
30	7	6	7	7	5
31	7	7	7	7	7
32	7	7	7	7	7
33	7	7	7	7	7
34	6	6	6	6	6
35	7	7	7	7	7
36	5	5	6	3	4
37	7	7	7	7	7
